# Supplementary material for: Flooding Tolerance in Sweet Potato (Ipomoea batatas (L.) Lam) Is Mediated by Reactive Oxygen Species and Nitric Oxide
Source: Antioxidants (Basel). 2022 Apr 29;11(5):878. doi: 10.3390/antiox11050878 (PMC9138130; doi:10.3390/antiox11050878)
Supplement: Supplementary file 1 [file antioxidants-11-00878-s001.zip]

Archive with 1 entries (1 files):
- antioxidants-1669404-supplementary.xlsx
