# Supplementary material for: Flooding Tolerance in Sweet Potato (Ipomoea batatas (L.) Lam) Is Mediated by Reactive Oxygen Species and Nitric Oxide
Source: Antioxidants (Basel). 2022 Apr 29;11(5):878. doi: 10.3390/antiox11050878 (PMC9138130; doi:10.3390/antiox11050878)
Supplement: Supplementary file 1 [file antioxidants-11-00878-s001.zip › antioxidants-1669404-supplementary.xlsx]

## Sheet: Table S1
Supplemental Table S1. Oligonucleotide primers used for qRT-PCR analysis
Transcript ID	Primer sequence(5'-3')		PCR product (bp)	Annotation
g6122	Forward primer	TGGAGGAATGTTTCGGTGCT	196	ethylene-responsive transcription factor RAP2-3
	Reverse primer	CCAGATCACATACAACCGCG
g55154	Forward primer	TGGTGGGTGAAGGGTAAGTATG	185	ethylene-responsive transcription factor RAP2-12
	Reverse primer	GAATCCACACACTGATTACGCA
g60949	Forward primer	AGTCTAGTTCCGACAACCTGC	188	ethylene-responsive transcription factor RAP2-12
	Reverse primer	CCAGTCATCCAAGCACAGGT
g19623	Forward primer	GTGTTTTCCAAGACCTGCACC	182	respiratory burst oxidase homolog protein A
	Reverse primer	ACAATGCTTCCTTTTACTGGCC
g19835	Forward primer	CAAGAGCGGCGTTGACATC	194	respiratory burst oxidase homolog protein C
	Reverse primer	ACCGCATCGAGTAAAGTTAGCT
g51882	Forward primer	TCGCAACACATCCAGCAAAT	200	respiratory burst oxidase homolog protein D
	Reverse primer	CGGGGCAAGTCTATATTCCCA
g55049	Forward primer	GTAACGAGGAGGAGGATGCG	192	respiratory burst oxidase homolog protein E
	Reverse primer	TCAACGCCGTCTGATTCACA
g48449	Forward primer	GCTACAGAGGGAGGACATGC	200	metallothionein type 1
	Reverse primer	TGCAAAAGCCCCATCCATTAA
g58960	Forward primer	GGAGGTTGCAGCAACTGAGA	189	metallothionein type 2
	Reverse primer	TTTTCACCGCACAAACTACCT
g4909	Forward primer	CAACAGAGGGAGGACATGCA	199	metallothionein type 2
	Reverse primer	ACCAGATGAGACACCACACAA
g64044	Forward primer	CCAACTGCAGCTGTACCGA	185	metallothionein type 3
	Reverse primer	AGAGACACACAGCCACAACA
g13732	Forward primer	GGACGAGACCGAGATGTTTGT	200	nitrate reductase
	Reverse primer	CCGCCGGAATATGGTCTTTC
g59680	Forward primer	TCATAGAGACCAAAGCCCGC	200	nitrite reductase
	Reverse primer	CCCTCCCAAGTACACGTCAG
g34086	Forward primer	AACGCAAAGCTCAAGACCCA	200	non-symbiotic hemoglobin 1
	Reverse primer	ACTGCTTCTTTCATGGTCTCCA
g60867	Forward primer	GCATCTGGGAGCCGTTCATA	197	non-symbiotic hemoglobin 2
	Reverse primer	AGGAAAGGTGAGTTTGGGCA
g21239	Forward primer	CCCATTTCCGGTCACTCACA	180	two-on-two hemoglobin 3
	Reverse primer	CATGTAGATGCTTGGCCTTGA
g25138	Forward primer	TGGCAGTTCTACGGTGACAA	183	cytosolic monodehydroascorbate reductase
	Reverse primer	AGGAGGCTGAACTCTAGCGA
g35177	Forward primer	GTCCACAAGGTCAGCCATCA	189	mitochondrial monodehydroascorbate reductase		0
	Reverse primer	TCCATCCCTCCTCTCTCTCTC
g17489	Forward primer	GGTGGTGAGACGATTAGCCT	189	peroxisomal monodehydroascorbate reductase 4
	Reverse primer	ACTGAAAAGTGAAGCCAAACCC
